# Supplementary material for: NorQD AAA+ complex drives metal insertion by a twisting mechanism
Source: Nat Commun. 2026 Mar 27;17:3032. doi: 10.1038/s41467-026-71044-4 (PMC13036017; doi:10.1038/s41467-026-71044-4)
Supplement: Supplementary file 7 — Source Data [file 41467_2026_71044_MOESM7_ESM.xlsx]

## Sheet: Fig2e
		Fig 2e) lane 1			Fig 2e) lane 2			Fig 2e) lane 3
		Fig 2e) lane 4			Fig 2e) lane 5

## Sheet: Fig3a
	ATPase activity Rates in nmol min-1 mg-1
Sample	Rate 1	Rate 2	Rate 3	Mean	SD
Pd hQ	69.4924	76.4252	82.6445	76.1873	6.5793
Jt Qs	98.0833	85.4306	60.3981	81.304	19.1785
Pd hQ WB	3.66522	2.70285	4.08628	3.48478	0.709146
Pd QD	63.9584	82.5264	91.456	79.3136	14.0275
Pd QD WB	0.4756	0.39	0.3716	0.4124	0.0555006
Jt QD	61.1925	66.03	50.1328	59.1184	8.14901

## Sheet: Fig3e
Sample	Rate in NO s-1 uM-1				Rate calculated in % of WT where the WT average is used (7,87636287812336)				Average	SD
WT	8.09415	7.36485	8.17009		102.765	93.5057	103.729		100	5.64
ΔNorQD	0.304109	0.289679	0.0894624		3.86104	3.67783	1.13583		2.89	1.52
NorD1 Δ236-260	0.101008	0.22616	0.702991		1.28242	2.87138	8.92532		4.36	4.03
NorD4 Δ320-336	0.254171	0.793299	0.857296	1.29155	3.22701	10.0719	10.8844	16.3978	10.15	5.4
NorD7 Δ275-311	0.971705	0.956561	0.985852	0.179646	12.337	12.1447	12.5166	2.28083	9.82	5.03
NorD10 Δ236-342	0.238087	0.112907	0.178362	0.170716	3.02281	1.43349	2.26453	2.16745	2.22	0.65
	ΔAbs593 (before and after ferrene addition) with background subtracted			FeB/cNOR			FeB/cNOR given in % of WT where WT is taken as the average from row 7 (1,11043002518343)			Average FeB/cNOR in % of WT	SD
WT	0.0917667	0.0865667	0.0803667	1.17801	1.11126	1.04202	106.086	100.075	93.8394	100	6.12363
ΔNorQD	0.00816667	0.0106667	0.0131667	0.103816	0.135596	0.167377	9.34918	12.2112	15.0732	12.2112	2.86199
NorD1 Δ236-260	0.0222667	0.0160667	0.0154667	0.285838	0.206248	0.202595	25.7412	18.5737	18.2447	20.8532	4.2363
NorD4 Δ320-336	0.0169667	0.00926667	0.0128667	0.217801	0.12015	0.16517	19.6142	10.8201	14.8744	15.1029	4.40146
NorD7 Δ275-311	0.0121667	0.0114667	0.0108667	0.156184	0.145766	0.140895	14.0652	13.127	12.6884	13.2935	0.703337

## Sheet: TableS2
	Rates in nmol min-1 mg-1
Sample	Rate 1	Rate 2	Rate 3	Mean	SD
Pd QD purified in DTT	63.9584	82.5264	91.456	79.3136	14.0275
Pd QD DTT in measurement buffer	15.588	15.188	14.3817	15.0526	0.614466
PdQD no DTT	0.944	0.728	0.5	0.724	0.222027

## Sheet: TableS5
	Rates in nmol min-1 mg-1
Sample	Rate 1	Rate 2	Rate 3	Mean	SD
Pd hQ	69.4924	76.4252	82.6445	76.1873	6.5793
Pd Qs	56.9942	62.466	79.7756	66.4119	11.8923
Jt Qs	98.0833	85.4306	60.3981	81.304	19.1785
Pd hQ WB	3.66522	2.70285	4.08628	3.48478	0.709146
Pd QD	63.9584	82.5264	91.456	79.3136	14.0275
Pd QD WB	0.4756	0.39	0.3716	0.4124	0.0555006
Jt QD	61.1925	66.03	50.1328	59.1184	8.14901
Jt QD WB	1.15781	0.707812	1.05156	0.972396	0.235214
Pd QVWA	48.9	53.05	46.125	49.3583	3.48518
Pd QVWA WB	0.3796	0.3681	0.3255	0.357733	0.0285009
Pd D417A	35.6013	40.6133	38.7993	38.338	2.53765
Pd I159A	76.6409	71.221	46.6237	64.8285	15.9971
Pd L416A	49.9222	45.0222	62.2639	52.4028	8.88446
Pd Y156G	96.1858	82.9488	75.7654	84.9666	10.3587
∆638	55.63	64.8	63.2133	61.2144	4.90091
∆finger	121.152	98.4453	112.378	110.659	11.4508

## Sheet: TableS6
		Abs593			FeB/cNOR		Mean FeB/NOR	SD FeB/NOR
∆finger		0.0134172	0.0063565		0.18	0.085	13.25	6.71751

## Sheet: FigS8a
	Fig S8a) lane 2				Fig S8a) lane 3			Fig S8a) lane 4
	Fig S8a) lane 5			Fig S8a) lane 6				Fig S8a) lane 7

## Sheet: FigS8b
		Fig S8b) lane 2			Fig S8b) lane 3				Fig S8b) lane 4
		Fig S8b) lane 5

## Sheet: FigS8c
		Fig S8c) lane 2			Fig S8c) lane 3			Fig S8c) lane 5
		Fig S8c) lane 6			Fig S8c) lane 7			Fig S8c) lane 8
	Fig S8c) lane 9				Fig S8c) lane 10				Fig S8c) lane 11
		Fig S8c) lane 4

## Sheet: FigS8d
		Fig S8d) lanes 2 and 3				Fig S8d) lanes 4 and 5
		Fig S8d) lanes 6 and 7				Fig S8d) lanes 8 and 9

[truncated: 1 more sheets: Primer List]
